# Supplementary material for: Analysis of risk factors for postoperative complications in hypospadias and construction and validation of a nomogram predictive model
Source: PLoS One. 2025 Dec 18;20(12):e0339188. doi: 10.1371/journal.pone.0339188 (PMC12714244; doi:10.1371/journal.pone.0339188)
Supplement: S1 Data — (XLSX) [file pone.0339188.s001.xlsx]

## Sheet: Training cohorts
Serial number	Urethral stent retention time(days) (1-＜7,2-7~10,3-＞10，Days)	Season of surgery （1-Spring, 2-Summer, 3-Autumn, 4-Wnter）	Diameter of urethral stent(1-F6;2-F8;3-F10)	Operation time (1-60≤,2-61~120,3-121~180,4-＞180,min)	Intraoperative blood loss (1-＜10;2-10~20;3-＞20,ml)	Classification of hypospadias（1-Distal, 2-Middle,3- Proximal）	Surgical technique（1-TIP;2-Duckett;3-Mathieu;4-Onlay;5-Duplay+Duckett）	Chordectomy （1-Yes；2-No）	Dorsal plication（1-Yes；2-No）	History of cryptorchidism(0-None;1-Unilateral cryptorchidism; 2-Bilateral cryptorchidism)	Degree of penile curvature(1-＜15°;2-15°~30°;3-＞30°)	Surgeon's experience（1-≤4,2-5~8,3-≥9,years）	Types of urethral stents：1-Double chamber 2-Single chamber	Method of anesthesia:(1-General anesthetics,2-General anesthetics combined with penile nerve block)	Urethral plate width（mm）	Age （1-0~12,2-13~36,3-37~72,4-≥73,month）	BMI(Kg/m2)	Length of reconstructed urethra (mm)	Glans width(mm)	Complication（0-NO;1-YES）	Cohorts(1-Training cohorts;2-Validation cohorts)
1	3	4	2	2	1	3	4	1	2	0	2	2	1	1	5	2	17.8	52	13	1	1
2	3	2	2	2	2	3	2	1	2	0	3	2	1	2	4	3	15.5	40	14	0	2
3	2	3	1	2	2	3	2	1	2	0	1	2	1	1	4	2	12.8	40	11	1	1
4	1	3	2	2	1	3	2	1	2	0	3	1	1	1	4	3	16.2	43	12	1	1
5	2	3	2	2	2	2	4	1	2	1	2	2	1	1	5	3	11.4	25	13	1	1
6	3	4	2	2	2	1	3	1	2	0	1	2	1	1	5	3	14	15	15	0	1
7	3	2	1	1	2	1	3	2	2	0	3	2	1	1	4	1	18.9	10	10	1	1
8	2	1	2	1	1	1	1	2	2	0	2	1	1	1	5	2	14.4	15	14	1	1
9	2	2	2	1	2	3	3	2	2	0	1	2	1	1	5	2	14.6	13	15	1	1
10	2	3	2	2	2	1	4	2	2	0	1	1	1	1	5	4	11.7	15	18	1	1
11	3	3	2	2	1	1	4	2	2	0	1	2	1	1	4	4	12.2	15	15	0	1
12	3	2	2	1	2	1	3	2	2	0	1	2	1	1	5	3	14.3	10	19	0	1
13	3	2	2	2	2	1	4	2	2	0	2	2	1	1	5	3	14.1	15	15	0	1
14	2	3	2	1	2	3	3	2	2	0	1	2	1	1	5	2	15.6	15	15	1	2
15	1	2	2	1	1	1	3	2	2	0	1	2	1	1	5	3	14.6	10	15	0	2
16	2	2	2	2	2	1	3	2	2	0	1	1	1	1	4	4	13.7	15	16	1	1
17	1	2	2	1	1	1	3	2	2	0	1	2	1	1	5	4	14.5	15	16	0	2
18	2	4	2	3	3	3	5	1	2	0	3	2	1	1	4	3	11.2	60	13	1	1
19	2	1	2	2	2	3	2	1	2	0	3	2	1	1	4	2	15	40	14	0	1
20	3	1	2	3	2	3	2	1	1	0	3	2	1	1	3	3	11.7	40	17	0	1
21	3	4	2	2	2	3	5	1	1	0	2	1	1	1	5	3	16	50	14	1	1
22	2	4	2	3	2	3	5	1	1	2	3	2	1	1	5	3	17.6	50	15	1	1
23	2	2	2	1	2	1	3	2	2	0	1	2	1	1	5	3	17.2	6	15	0	1
24	2	2	2	1	2	1	3	2	2	0	1	1	1	1	5	3	15.3	50	16	1	1
25	2	1	2	2	1	3	2	1	2	0	3	2	1	1	4	2	17	45	13	0	1
26	2	4	2	2	2	3	1	2	2	2	2	2	1	1	7	4	14.3	50	19	0	2
27	2	1	2	2	2	1	2	1	2	0	1	2	1	1	4	3	16.6	45	14	0	1
28	2	1	2	4	3	3	2	1	2	0	3	2	1	1	3	3	13.6	40	15	1	2
29	2	1	2	2	2	3	2	1	2	0	3	2	1	1	3	2	11.5	25	14	0	1
30	2	4	2	2	2	3	2	1	2	1	3	2	1	1	5	2	12.5	45	12	0	1
31	2	4	2	2	2	3	2	1	1	0	2	2	1	1	4	2	15.6	35	14	0	1
32	3	4	2	3	3	3	2	1	1	2	3	2	1	1	5	4	11.6	45	16	1	2
33	2	4	2	2	2	3	2	1	1	0	3	2	1	1	5	4	12.2	45	16	0	2
34	2	1	2	2	2	3	4	2	2	0	3	1	1	1	5	4	11.5	25	17	1	1
35	2	1	2	2	2	1	2	1	2	0	3	1	1	1	4	3	13.8	40	15	0	1
36	2	1	2	2	2	3	2	1	2	0	3	2	1	1	4	2	15.1	45	11	0	1
37	2	2	2	2	2	1	2	1	2	0	3	2	1	1	4	2	22.5	46	15	0	2
38	2	2	2	2	2	3	2	1	2	0	3	1	1	1	4	2	16.4	50	13	1	1
39	2	1	2	2	2	3	2	1	2	0	1	1	1	1	5	2	16	48	13	1	1
40	2	2	2	2	2	3	2	1	2	0	3	1	1	1	4	3	13.8	47	14	1	1
41	3	2	2	1	2	3	2	1	2	0	3	2	1	1	4	2	21.3	45	14	0	2
42	2	4	2	2	2	1	2	1	2	2	3	1	1	1	5	3	12	35	14	0	1
43	1	4	2	2	2	3	5	1	1	2	3	1	1	1	3	3	15.8	50	11	1	2
44	1	4	2	2	2	2	3	2	2	0	1	2	1	1	5	4	15.5	15	16	0	2
45	3	4	2	1	1	2	3	1	2	0	1	1	1	1	4	3	30.1	15	13	0	1
46	2	4	2	1	2	2	3	2	2	0	1	1	1	1	5	3	15.2	15	15	0	1
47	2	1	2	2	2	2	3	1	2	0	1	2	1	1	5	2	16.6	15	13	0	1
48	1	1	2	2	2	2	1	2	1	0	2	2	1	1	5	2	20.2	15	14	0	2
49	2	2	2	2	2	2	3	1	2	0	1	2	1	1	4	4	15	15	13	0	1
50	2	2	2	2	2	2	2	2	2	0	2	2	1	1	5	3	15.3	30	15	0	1
51	3	2	2	2	2	2	3	2	2	0	1	2	1	1	5	3	16.8	35	14	0	2
52	2	3	2	2	1	2	3	1	2	1	1	1	1	1	5	3	11.4	25	15	1	1
53	3	1	2	2	2	2	1	1	2	1	1	1	1	1	4	4	12.6	35	14	1	2
54	1	4	2	2	2	3	2	2	1	0	3	2	1	1	4	3	17.4	50	11	1	1
55	2	2	2	1	1	1	3	2	2	0	1	1	1	1	5	3	14.9	10	16	0	1
56	3	4	2	2	3	2	2	1	2	0	3	2	1	1	5	4	14.5	45	16	0	1
57	2	4	2	2	2	2	1	2	2	0	1	2	1	1	4	4	21.9	40	16	0	1
58	2	2	2	2	2	3	2	1	2	0	3	2	1	1	5	2	16.4	47	10	1	2
59	1	4	2	3	3	3	2	2	2	0	1	2	1	1	4	4	18.4	45	13	1	1
60	1	4	2	2	2	2	1	2	2	0	1	2	1	1	4	2	14.8	25	15	1	2
61	3	4	2	2	2	3	2	1	2	0	3	2	1	1	4	2	13	40	14	0	1
62	3	4	2	2	2	3	2	1	2	1	3	1	1	1	4	3	14.9	35	14	1	1
63	2	1	2	2	2	2	3	1	2	1	1	2	1	1	5	3	18.9	10	15	0	2
64	2	2	2	1	2	1	3	2	2	0	1	1	1	1	5	3	13.2	10	15	0	2
65	2	2	2	1	1	1	3	2	2	0	1	2	1	1	5	2	14.1	10	15	0	1
66	3	2	2	1	2	1	3	2	2	0	1	2	1	1	5	3	16.1	7	14	0	1
67	2	2	2	1	1	1	3	2	2	0	1	2	1	1	5	4	16.1	15	15	1	1
68	3	2	2	1	2	1	3	2	2	0	1	2	1	1	5	3	15.9	10	14	0	2
69	3	2	2	1	2	1	3	2	2	0	2	2	1	1	5	4	13.7	10	16	0	1
70	2	3	2	1	2	1	3	2	2	0	1	2	1	1	4	4	15	7	15	0	2
71	1	3	2	1	1	1	3	2	2	0	1	2	1	1	4	3	16.7	45	14	1	1
72	3	3	2	1	2	1	3	2	2	0	1	2	1	1	5	3	12.5	10	14	0	1
73	1	3	2	2	1	1	4	2	2	0	1	2	1	1	7	3	18.4	5	14	0	1
74	3	3	2	2	2	1	3	2	2	0	1	2	1	1	5	3	13.9	10	15	0	2
75	2	3	2	2	2	1	3	2	2	0	1	2	1	1	5	3	25.9	10	16	0	1
76	2	4	2	3	2	2	5	1	1	1	3	2	1	1	4	2	16.4	50	14	0	1
77	2	3	2	3	2	3	5	1	1	0	1	2	1	1	5	2	14.3	60	13	1	1
78	2	4	2	2	2	3	2	1	2	0	3	2	1	1	4	3	15.8	45	16	0	2
79	3	4	2	1	1	3	2	1	2	0	3	2	1	1	4	4	13	40	13	0	1
80	2	4	2	2	2	1	2	1	2	0	3	2	1	1	4	3	14.1	45	14	0	1
81	3	4	2	1	2	2	2	1	2	0	3	2	1	1	4	3	16	40	15	0	1
82	2	4	2	2	2	3	2	1	2	0	3	2	1	1	4	2	12.1	45	14	1	1
83	3	1	2	2	2	3	2	1	2	0	1	2	1	1	4	2	27.4	40	13	1	1
84	3	4	2	2	2	3	2	1	2	0	3	2	1	1	4	4	10.3	50	14	1	1
85	2	1	2	2	2	3	2	1	2	0	3	2	1	1	4	2	13.9	30	15	0	1
86	2	1	2	2	2	1	2	1	2	0	3	2	1	1	5	2	21.2	40	16	0	1
87	3	2	2	2	2	3	2	1	2	0	3	2	1	1	4	2	14.6	40	13	0	1
88	2	2	2	2	1	3	2	1	2	0	3	2	1	1	4	3	17.9	35	14	1	1
89	3	3	2	2	1	3	2	1	2	0	3	2	1	1	4	3	16	50	15	0	1
90	2	3	2	2	2	3	2	1	2	0	3	2	1	1	3	2	19.7	40	14	0	1
91	2	3	2	2	2	3	4	1	2	0	2	2	1	1	5	3	15.7	40	15	1	2
92	2	3	2	2	2	3	1	2	2	0	1	2	1	1	6	3	21.8	35	13	1	1
93	2	3	2	2	2	1	2	1	1	0	3	2	1	1	4	1	14.2	45	15	0	2
94	2	4	2	2	1	2	1	2	2	0	2	2	1	1	7	3	14	35	15	1	2
95	2	1	2	1	2	2	1	2	2	0	1	2	1	1	7	3	15	40	14	0	2
96	2	4	2	1	2	2	1	2	2	0	1	2	1	1	7	3	16.5	15	12	0	1
97	2	1	2	1	2	2	3	1	2	0	1	2	1	1	5	2	15.5	30	13	0	1
98	3	1	2	2	2	2	3	1	2	0	1	2	1	1	5	2	17.4	10	15	0	2
99	2	1	2	2	1	2	3	2	2	0	1	2	1	1	5	3	16	15	13	0	1
100	2	2	2	2	1	2	3	2	2	0	1	2	1	1	5	4	16.2	10	18	0	2
101	2	2	2	1	2	2	3	1	2	0	1	1	1	1	5	4	13.7	15	11	0	1
102	1	3	2	2	2	2	3	1	2	0	1	1	1	1	5	3	13.7	25	15	1	2
103	3	2	2	1	2	1	3	1	2	0	1	1	1	1	5	3	16.1	10	13	0	1
104	2	2	2	1	1	1	3	2	2	0	1	1	1	1	4	4	13.9	5	17	0	1
105	2	3	2	3	2	3	5	1	1	0	3	1	1	1	5	2	13.7	20	14	0	1
106	2	4	2	1	2	2	1	1	2	0	2	1	1	1	6	4	9	45	12	1	1
107	1	4	2	3	2	3	2	1	2	0	3	1	1	1	4	2	15.1	40	14	1	1
108	2	2	2	2	2	3	2	1	2	0	3	1	1	1	4	2	18.1	40	12	0	1
109	2	1	2	2	2	1	3	2	2	0	1	1	1	1	5	3	14.3	15	15	0	1
110	3	4	2	2	2	1	3	2	2	0	1	1	1	1	5	3	15.5	10	14	0	1
111	2	4	2	1	2	2	1	2	2	0	2	1	1	1	7	4	15.5	15	16	0	2
112	3	1	2	3	2	2	4	2	2	0	1	1	1	1	5	3	16.2	18	15	0	2
113	2	2	2	2	2	3	2	1	2	0	3	1	1	1	4	3	16.6	35	15	1	2
114	2	1	2	2	2	3	2	1	2	0	3	1	1	1	4	2	18.7	45	11	1	1
115	2	1	2	3	2	3	2	1	2	0	3	1	1	1	5	2	18	45	14	1	1
116	2	1	2	2	2	2	1	1	2	0	1	1	1	1	6	3	15.2	38	14	1	1
117	2	1	2	2	2	2	1	2	2	0	1	1	1	1	10	3	17.7	20	14	0	1
118	2	2	2	2	2	1	1	2	2	0	2	1	1	1	5	4	16	10	15	0	1
119	2	4	2	2	2	1	3	2	2	0	1	1	1	1	5	4	13.1	10	12	1	2
120	2	4	2	1	1	1	3	2	2	0	2	3	1	1	5	2	17.8	10	14	0	1
121	2	4	2	2	1	1	1	2	2	0	1	1	1	1	5	4	16.3	10	16	0	2
122	3	4	2	1	2	1	3	2	2	0	1	3	1	1	5	2	14.2	10	12	0	1
123	2	4	2	2	1	1	3	2	2	0	1	3	1	1	6	4	15.1	15	18	0	2
124	2	4	2	2	2	3	1	2	2	0	1	1	1	1	8	3	11.8	29	16	1	2
125	2	4	2	2	2	1	3	1	2	0	1	1	1	1	5	4	20.1	13	13	1	1
126	2	4	2	1	2	1	3	1	2	0	1	3	1	1	5	2	17.5	15	14	0	1
127	2	4	2	2	2	1	3	1	2	0	1	3	1	1	5	4	13.7	10	17	1	2
128	1	4	2	1	2	1	3	1	2	0	1	3	1	1	5	4	15	10	15	0	1
129	2	1	2	2	2	1	3	1	2	0	1	1	1	1	5	3	21.2	13	14	0	1
130	2	4	2	1	2	1	3	1	2	0	1	3	1	1	5	4	13.9	12	15	0	1
131	2	1	2	1	2	1	3	1	2	0	1	1	1	1	5	3	14.2	14	17	0	1
132	2	1	2	1	2	1	3	2	2	0	3	3	1	1	5	3	13.2	12	14	0	1
133	2	2	2	1	2	1	3	1	2	0	1	1	1	1	5	4	15	10	14	0	1
134	2	2	2	1	2	1	3	1	2	0	1	3	1	1	5	4	14.6	10	17	0	1
135	2	2	2	2	2	1	3	1	2	0	1	3	1	1	4	3	13.3	10	16	0	2
136	2	2	2	1	2	1	1	1	2	0	1	2	1	1	5	4	13.4	8	18	0	2
137	1	2	2	2	2	3	3	1	2	0	2	3	1	1	5	4	14.2	10	15	1	1
138	1	2	2	2	1	1	1	1	2	0	1	2	1	1	4	4	16.3	39	12	1	1
139	3	2	2	2	2	1	3	2	2	0	1	3	1	1	5	4	14.8	10	17	0	2
140	2	2	2	1	2	1	3	2	2	0	1	3	1	1	5	3	15.4	11	14	0	2
141	3	3	2	2	2	1	3	1	2	0	2	3	1	1	5	3	14.6	10	16	0	1
142	2	3	2	1	1	1	3	2	2	0	1	3	1	1	5	3	12.5	10	15	0	1
143	2	3	2	2	2	1	3	1	2	0	1	2	1	1	5	3	14.8	11	15	0	1
144	2	4	2	2	2	3	5	1	2	0	3	1	1	1	5	2	15.4	50	15	1	1
145	2	4	3	4	3	3	5	1	1	0	3	3	1	1	5	4	15.1	30	18	0	1
146	2	4	2	3	1	3	5	1	2	0	3	1	1	1	5	3	17	60	16	0	1
147	3	1	2	3	2	1	5	1	2	0	3	3	1	1	5	3	15.9	55	13	0	1
148	2	1	2	2	2	3	5	1	1	0	3	3	1	1	6	2	15.4	55	14	0	1
149	2	3	2	2	2	3	2	1	1	0	3	3	1	1	6	3	12.5	40	16	0	1
150	2	2	2	2	2	1	2	1	1	0	3	3	1	1	5	3	17.9	40	17	0	1
151	2	2	2	2	2	1	1	1	2	0	1	2	1	1	5	3	18.3	6	14	0	2
152	2	2	2	2	2	1	3	2	2	0	1	1	1	1	5	4	15	10	16	0	1
153	2	2	2	1	2	1	1	1	1	0	1	2	1	1	5	4	14.6	11	15	0	2
154	2	1	1	2	2	2	4	1	1	0	2	2	1	1	5	3	13.4	10	15	0	1
155	3	4	2	2	2	2	3	1	2	0	2	3	1	1	5	4	20.5	10	16	0	2
156	2	4	2	2	2	2	1	1	1	0	1	2	1	1	8	3	14.1	20	13	0	1
157	2	1	1	3	2	2	3	2	1	0	1	2	1	1	5	3	14.6	20	15	0	2
158	3	1	2	2	2	2	3	2	2	1	1	2	1	1	4	3	15.2	10	13	1	2
159	3	2	2	2	2	2	4	1	2	0	2	1	1	1	5	4	15.1	50	17	1	2
160	2	3	2	2	2	2	1	1	2	0	1	3	1	1	7	2	17.4	10	14	0	2
161	2	3	2	2	2	2	1	2	2	0	1	2	1	1	7	3	13.2	10	14	1	1
162	2	4	2	2	2	2	1	1	1	0	1	2	1	1	10	2	13.5	25	12	0	1
163	2	3	2	1	2	2	1	2	2	0	1	3	1	1	7	3	16.2	15	16	0	1
164	2	1	2	2	2	1	2	1	2	0	3	3	1	1	5	4	14.1	40	17	0	2
165	3	4	2	3	2	3	5	1	2	0	3	3	1	1	5	4	12.7	50	14	1	1
166	2	4	2	2	2	3	2	1	2	0	3	1	1	1	4	2	16.4	40	10	0	1
167	2	1	2	2	2	3	2	1	0	0	3	1	1	1	5	2	17	40	15	0	2
168	2	1	2	2	2	3	2	1	2	0	3	1	1	1	4	2	17.7	42	14	0	1
169	2	1	2	2	2	3	2	1	2	0	3	1	1	1	4	2	16.6	40	13	0	1
170	2	1	2	2	2	3	2	1	2	0	3	3	1	1	5	4	13.5	50	17	0	2
171	3	1	2	2	2	3	2	1	2	0	3	3	1	1	4	3	13.8	40	17	0	1
172	2	4	2	2	2	3	2	1	2	2	3	1	1	1	5	3	16.9	45	16	0	1
173	3	4	2	1	2	1	2	1	2	0	3	1	1	1	5	1	20.6	45	14	0	2
174	2	4	2	3	2	3	2	1	2	0	3	1	1	1	4	4	16.2	50	15	1	2
175	2	1	2	2	2	1	1	1	2	0	1	2	1	1	7	3	13.5	10	15	0	2
176	2	1	2	2	2	2	3	2	2	0	1	2	1	1	5	2	13.7	10	14	0	1
177	2	4	2	2	2	2	1	2	2	0	1	3	1	1	7	4	12.3	25	13	0	1
178	2	4	2	2	2	2	3	1	2	0	2	1	1	1	5	3	11.8	30	15	1	1
179	3	4	2	2	2	2	3	1	2	0	1	1	1	1	5	4	16	30	16	0	1
180	2	2	2	1	1	2	1	2	2	0	1	2	1	1	9	2	16.4	15	15	0	2
181	2	3	2	3	2	2	3	1	2	0	1	1	1	1	5	2	13.5	30	13	1	2
182	2	3	2	2	1	1	1	1	1	0	2	2	1	1	7	3	13.8	25	14	0	1
183	2	1	2	2	2	1	3	2	2	0	1	1	1	1	5	4	18.1	10	17	0	1
184	2	2	2	1	2	2	1	1	2	0	1	2	1	1	10	3	14.3	15	16	0	1
185	1	3	2	3	2	2	3	1	2	0	1	1	1	1	5	3	11.6	43	15	1	1
186	3	1	2	1	2	1	3	1	2	0	1	1	1	1	5	2	14.5	10	12	0	1
187	2	2	2	1	2	1	3	1	2	0	1	1	1	1	5	4	25.7	10	17	0	2
188	1	1	2	2	2	1	1	2	1	0	1	2	1	1	9	2	17.2	10	11	0	1
189	2	4	2	1	1	1	3	2	2	0	1	1	1	1	5	3	16.5	10	14	1	1
190	3	4	2	1	2	1	1	2	1	0	3	3	1	1	7	3	18.4	10	14	0	1
191	2	4	2	2	1	1	3	1	2	0	1	2	1	1	5	2	13.7	5	14	0	1
192	2	1	2	2	2	2	1	1	1	0	1	3	1	1	8	2	16.6	15	15	0	2
193	2	4	2	2	2	3	3	1	2	0	1	2	1	1	5	4	16.9	35	16	1	2
194	2	4	2	2	2	3	3	1	2	0	2	2	1	1	5	3	13.5	45	14	1	1
195	3	2	2	2	2	3	2	1	2	0	3	2	1	1	6	4	17.7	50	14	1	2
196	2	4	2	2	1	1	3	2	2	0	1	2	1	1	5	4	14	10	19	0	1
197	3	1	2	1	2	1	3	2	2	0	1	2	1	1	5	4	15.7	10	15	0	1
198	2	1	2	1	2	1	1	2	2	0	1	2	1	1	6	3	17.2	10	14	0	1
199	2	1	2	2	2	2	1	1	2	0	1	2	1	1	7	2	15.8	25	11	0	1
200	2	2	2	1	2	1	1	2	2	0	1	2	1	1	7	4	14.9	18	15	0	1
201	2	1	2	2	1	1	3	1	2	0	1	2	1	1	5	2	15.2	10	13	0	1
202	2	2	2	2	2	1	3	2	1	0	1	2	1	1	5	4	15.9	10	15	0	1
203	2	2	2	1	1	1	1	2	2	0	1	3	1	1	8	4	14.5	38	15	1	1
204	2	3	2	1	1	1	1	2	2	0	1	2	1	1	7	4	12.6	5	15	0	1
205	2	3	2	2	2	2	3	2	1	0	1	2	1	1	4	3	14.1	20	16	0	1
206	2	3	2	2	2	1	1	2	2	0	1	2	1	1	8	3	20.5	32	14	1	1
207	3	2	2	2	2	3	1	1	1	0	2	2	1	1	10	4	16.5	40	16	0	2
208	3	2	2	4	3	3	2	1	2	0	2	2	1	1	5	3	15.1	25	14	1	2
209	2	1	2	2	2	2	1	1	1	0	1	2	1	1	7	3	21.6	30	16	0	1
210	2	2	1	4	3	3	2	1	2	0	3	2	1	1	5	1	9.2	40	13	1	2
211	3	4	2	2	2	1	3	2	2	0	1	3	1	1	5	4	15.1	15	11	1	2
212	2	4	2	2	2	1	3	2	2	0	1	2	1	1	5	3	16.1	5	16	0	1
213	2	4	2	2	1	1	3	2	2	0	1	2	1	1	5	3	15	10	14	1	1
214	2	4	2	1	1	1	3	2	2	0	1	2	1	1	5	3	13.8	8	15	0	1
215	2	2	2	2	2	2	1	2	1	0	1	2	1	1	8	3	14.7	25	14	0	1
216	2	3	2	3	2	3	4	1	2	0	2	1	1	1	5	2	16.6	30	16	1	1
217	3	4	2	1	1	2	1	2	1	0	2	2	1	1	7	4	14	15	17	0	2
218	2	4	3	1	2	2	1	1	2	0	1	1	1	1	8	4	13.5	45	17	1	1
219	2	4	2	1	1	2	1	2	2	0	1	1	1	1	7	3	13.1	10	15	0	1
220	3	1	2	2	2	2	1	1	2	0	1	2	1	1	7	3	13.2	15	14	0	1
221	2	4	2	2	1	2	3	1	2	0	1	1	1	1	5	4	14.7	10	16	1	1
222	2	1	2	2	2	2	3	1	2	0	1	1	1	1	5	3	15.4	30	16	0	2
223	3	4	2	2	2	2	1	2	2	0	1	2	1	1	10	3	14.8	25	16	1	2
224	2	4	2	2	2	1	4	1	1	0	2	2	1	1	5	4	13.6	25	17	0	1
225	2	1	2	2	2	2	1	2	2	0	1	2	1	1	8	3	14.7	42	14	1	1
226	2	1	2	1	2	2	1	2	2	0	1	1	1	1	8	3	15.8	40	15	0	2
227	2	1	2	2	2	2	1	2	2	0	1	2	1	1	10	3	14.6	45	14	1	1
228	3	2	2	2	2	2	1	1	2	0	2	2	1	1	9	4	15	25	14	0	1
229	2	2	2	2	2	2	3	1	2	0	1	1	1	1	5	2	12.5	30	14	0	1
230	2	2	2	2	1	2	1	1	2	1	2	2	1	1	9	3	13.4	25	14	1	1
231	2	1	2	2	2	2	3	1	2	0	1	2	1	1	5	2	12.5	10	12	0	1
232	2	2	2	2	2	2	1	2	2	0	1	2	1	1	8	3	14.7	25	15	0	2
233	2	2	2	2	2	1	1	1	2	0	2	2	1	1	9	3	14.9	15	12	0	1
234	2	2	2	2	2	2	1	2	2	0	1	2	1	1	7	3	14	10	15	0	1
235	1	2	2	2	2	2	4	1	2	0	2	1	1	1	7	2	13.5	15	13	1	1
236	2	3	2	2	2	2	3	2	2	0	1	1	1	1	5	3	13.7	30	15	0	2
237	2	3	2	2	2	2	3	2	2	0	1	1	1	1	5	3	13.9	30	13	1	2
238	2	3	2	2	1	2	1	1	2	0	1	2	1	1	7	4	14.1	30	16	0	1
239	2	3	2	2	2	2	3	2	2	0	1	1	1	1	5	3	14.1	15	17	0	1
240	3	3	2	1	1	2	1	2	2	0	1	1	1	1	7	4	11.6	25	16	0	1
241	2	2	2	2	2	2	1	1	2	0	2	2	1	1	9	2	12.8	15	15	0	1
242	3	2	2	3	2	2	4	1	2	0	1	1	1	1	7	4	15.7	40	14	1	2
243	3	4	2	2	2	2	1	2	2	0	1	2	1	1	10	4	12.7	30	11	1	1
244	2	1	1	2	1	3	1	1	2	0	2	2	1	1	8	2	17.6	40	11	0	1
245	2	4	2	3	2	3	5	1	2	0	3	3	1	1	5	3	11.3	65	15	0	2
246	2	1	2	2	2	3	1	1	2	0	3	2	1	1	10	2	13.5	15	13	1	1
247	3	1	2	2	1	3	1	1	2	0	2	2	1	1	10	2	15.2	35	13	0	1
248	2	4	2	2	2	1	1	1	2	2	3	3	1	1	7	3	15.1	55	15	0	1
249	2	1	2	2	2	3	2	1	2	0	3	3	1	1	5	3	18.8	45	14	1	1
250	1	4	2	2	2	3	2	1	2	0	3	2	1	1	5	2	16.9	35	12	1	2
251	2	1	2	3	2	1	2	2	2	0	3	3	1	1	5	2	15.6	45	15	0	2
252	2	2	2	2	1	3	2	1	2	0	3	1	1	1	5	4	8.8	40	16	1	2
253	2	1	2	2	2	3	2	1	2	0	3	2	1	1	5	2	14.8	45	15	0	2
254	2	2	2	2	2	3	2	1	2	0	3	2	1	1	6	3	14.5	40	15	0	1
255	2	2	1	4	3	3	2	1	2	0	3	3	1	1	5	1	20.4	40	10	0	1
256	2	2	2	2	2	1	3	2	2	0	1	1	1	1	5	3	12.2	20	15	0	2
257	2	2	2	2	2	1	1	2	2	0	1	1	1	1	8	3	14	40	16	0	1
258	2	1	2	1	1	1	1	2	2	0	3	2	1	1	9	3	15.1	15	16	0	1
259	2	1	2	2	2	2	1	2	2	0	1	3	1	1	8	3	14.7	30	16	0	2
260	2	1	2	2	2	2	1	1	1	0	2	2	1	1	7	4	21.8	15	14	1	1
261	3	1	2	1	2	2	1	1	2	0	1	1	1	1	9	4	13.1	10	16	1	1
262	2	2	2	3	3	2	1	2	2	0	1	1	1	1	8	4	17.8	40	16	0	1
263	2	3	2	2	2	2	3	2	2	0	1	1	1	1	5	3	14.5	25	17	0	1
264	2	2	2	2	2	2	1	2	2	0	1	1	1	1	10	4	15	25	15	1	2
265	3	1	2	3	2	3	2	1	2	1	3	1	1	1	5	3	13.4	40	15	0	1
266	2	2	2	4	3	3	2	1	2	1	3	1	1	1	5	3	16.8	25	12	0	1
267	3	2	2	2	2	3	1	2	1	0	3	2	1	1	7	3	15.1	35	13	0	1
268	3	2	2	1	1	3	2	1	2	0	2	1	1	1	6	3	13.7	35	14	1	1
269	2	1	2	2	1	1	3	2	2	0	1	3	1	1	5	4	17.2	10	17	0	1
270	1	1	2	2	2	1	3	1	2	0	2	1	1	1	5	4	13.7	10	16	0	2
271	2	1	2	2	1	1	3	2	2	0	1	1	1	1	4	4	18	10	15	0	1
272	1	2	2	2	2	1	3	2	2	0	1	1	1	1	5	4	14.5	30	16	1	1
273	2	1	2	1	2	1	1	1	2	0	1	2	1	1	7	4	15.2	10	16	0	1
274	2	2	3	2	2	1	1	2	2	0	1	1	1	1	8	4	14.7	10	17	0	1
275	3	2	2	2	2	1	1	2	2	0	1	3	1	1	5	4	18.1	5	14	0	1
276	2	2	2	2	2	1	1	1	2	0	1	1	1	1	9	4	12.6	10	12	1	1
277	2	2	2	2	2	1	1	2	2	0	1	2	1	1	9	4	14.1	10	13	0	1
278	3	2	2	2	2	1	1	2	2	0	1	2	1	1	8	4	13.7	10	14	0	2
279	2	3	2	2	1	1	1	1	2	0	1	2	1	1	7	3	13.6	20	14	0	1
280	1	1	2	2	1	1	1	2	2	0	1	1	1	1	8	4	12.3	37	16	1	2
281	3	3	1	3	2	3	2	1	2	0	3	2	1	1	5	3	19.3	45	15	0	1
282	2	2	3	2	3	1	1	2	2	0	1	1	1	1	10	4	21.5	15	17	0	1
283	2	1	2	4	2	3	1	2	2	0	1	1	1	1	5	3	17.6	50	15	1	1
284	2	4	2	2	2	3	2	1	2	2	3	2	1	1	5	2	21.9	45	13	1	2
285	3	1	1	3	2	2	1	1	2	0	1	1	1	1	3	2	13.3	10	14	1	1
286	3	3	2	1	2	1	1	2	2	0	1	2	1	1	9	3	14.6	25	14	0	1
287	2	4	2	1	2	2	1	1	2	0	1	2	1	1	7	3	16.6	20	14	0	2
288	2	1	2	4	1	2	1	1	1	0	1	1	1	1	10	4	10.4	30	16	1	1
289	2	1	2	1	2	2	1	2	2	0	1	2	1	1	8	4	20.9	10	15	0	1
290	2	1	2	2	2	2	1	1	2	0	1	1	1	1	8	2	25.8	20	13	0	1
291	1	2	2	2	2	2	3	1	2	0	1	1	1	1	5	3	14.7	20	13	0	1
292	2	2	2	2	2	2	1	2	2	0	1	2	1	1	9	2	12.6	15	15	0	2
293	3	1	2	2	2	2	3	1	2	0	1	1	1	1	5	3	12.3	30	15	0	2
294	3	2	2	1	2	2	1	2	2	0	1	1	1	1	8	3	15	15	15	0	1
295	2	2	2	2	2	2	2	1	2	0	2	2	1	2	5	4	14.1	30	15	0	1
296	2	2	3	2	2	2	1	1	2	0	1	1	1	2	8	4	28.7	25	16	1	1
297	2	2	2	2	2	2	1	1	2	0	2	2	1	2	7	4	19.5	10	16	0	2
298	2	2	2	3	3	2	2	1	2	0	2	1	1	2	5	3	11.6	40	14	1	2
299	3	3	3	4	1	3	2	1	1	0	3	2	1	2	12	4	15.2	80	20	1	1
300	3	4	2	3	2	3	2	1	2	0	3	2	1	2	9	3	14.7	45	17	0	1
301	2	4	2	2	2	3	1	1	2	0	3	2	1	2	9	3	12.7	40	15	0	2
302	3	1	2	4	2	3	2	1	2	0	3	1	1	1	5	3	15	25	15	0	1
303	2	1	2	1	3	3	2	1	2	0	3	1	1	1	6	2	13.7	25	13	1	1
304	2	1	2	3	2	1	2	1	2	0	3	1	1	1	5	4	17.5	35	14	0	1
305	2	2	1	3	2	3	2	1	2	0	3	2	1	1	5	3	10.5	45	16	0	1
306	2	2	2	4	1	1	2	1	2	0	3	1	1	1	5	2	12.6	25	11	0	1
307	2	2	2	3	2	3	2	1	2	0	3	2	1	1	5	3	17.9	45	17	0	1
308	2	3	2	3	2	3	2	1	2	0	3	2	1	1	5	2	14.2	47	13	1	1
309	2	1	2	2	2	1	1	2	1	0	2	2	1	1	9	3	12.3	13	17	0	2
310	2	1	2	2	2	2	1	2	2	0	1	1	1	1	8	2	13.5	15	13	0	1
311	2	4	2	2	2	3	2	1	2	0	3	1	1	1	5	4	16	25	15	0	2
312	1	1	2	2	2	3	1	1	1	0	2	1	1	1	5	2	15.2	10	14	1	2
313	2	2	3	3	2	2	1	1	1	0	2	1	1	1	8	4	28.7	25	16	0	1
314	2	4	2	2	1	1	3	1	2	0	1	1	1	1	5	4	12.5	8	17	0	1
315	1	4	2	1	2	1	1	2	2	0	1	1	1	1	7	3	17.8	10	14	0	1
316	1	1	2	1	1	1	3	2	2	0	1	1	1	1	7	2	17	5	15	0	2
317	2	2	2	1	1	1	3	2	2	0	1	1	1	1	5	3	13.1	5	16	0	1
318	2	2	2	2	2	1	1	1	2	0	1	2	1	1	9	4	34.7	10	17	0	1
319	2	2	2	2	2	1	3	1	2	1	2	2	1	1	5	4	15.3	10	15	0	1
320	2	1	1	2	2	3	1	2	2	0	2	2	1	1	9	3	19.8	15	15	0	1
321	1	2	2	2	1	1	3	2	1	0	2	2	1	1	5	4	13.3	10	18	0	1
322	2	2	2	2	2	1	1	1	2	0	1	2	1	1	8	4	12.8	10	15	0	2
323	1	2	2	2	2	3	1	2	2	0	2	2	1	1	8	4	17.5	40	14	0	1
324	2	4	2	3	3	2	1	1	2	0	2	2	1	1	5	3	13.5	25	13	0	1
325	2	4	1	2	2	1	1	2	2	1	1	2	1	1	7	3	18.5	15	13	0	1
326	2	4	1	2	2	2	1	2	2	1	2	2	1	1	6	4	21.6	14	15	0	1
327	2	4	2	2	2	2	1	1	1	0	2	2	1	1	8	4	14.9	15	15	0	1
328	2	4	2	2	2	2	1	2	2	0	1	2	1	1	8	3	15	16	13	0	1
329	1	4	1	2	2	1	1	2	2	0	1	1	1	1	9	2	13.1	20	13	1	1
330	3	4	2	2	2	2	1	1	1	0	2	1	1	1	8	2	15	30	15	1	2
331	2	4	2	2	2	2	1	2	2	0	1	2	1	1	10	4	13.1	20	14	1	1
332	2	4	1	2	2	2	1	2	2	0	1	2	1	1	9	3	9.6	20	16	0	1
333	1	1	2	2	1	2	1	2	1	0	2	2	1	1	9	2	21.7	35	11	0	1
334	2	4	1	2	2	3	1	2	2	0	1	2	1	1	9	3	11.2	25	11	1	2
335	2	4	2	2	2	2	3	1	2	0	1	2	1	1	5	4	12.7	15	15	0	1
336	2	1	2	2	2	2	1	2	2	0	1	2	2	1	8	2	14.2	40	13	0	1
337	2	1	2	1	2	2	1	1	2	0	1	2	1	1	9	3	15.2	15	15	1	2
338	1	1	1	2	2	2	1	2	2	0	1	2	1	1	9	2	14.3	25	13	1	1
339	2	1	2	2	2	2	3	1	2	1	2	2	1	1	5	2	12.5	10	10	0	1
340	2	1	2	2	2	2	1	2	2	0	1	2	1	1	9	2	19.5	25	13	0	1
341	2	1	2	2	2	2	1	1	1	0	2	2	1	1	9	2	13.7	23	15	1	1
342	2	2	2	2	2	2	1	2	1	0	2	2	2	1	5	3	16.4	20	16	0	2
343	2	1	2	2	2	2	1	1	1	0	2	2	2	1	9	3	12.9	12	15	0	2
344	2	2	2	3	2	1	1	2	2	0	1	2	2	1	8	4	13.1	20	15	0	2
345	1	2	1	2	2	2	1	2	2	0	2	2	1	1	8	3	11.6	40	12	1	1
346	2	2	2	2	2	2	1	1	2	0	2	2	2	1	8	4	15.7	20	16	0	1
347	1	2	2	3	2	2	1	1	2	2	2	1	2	1	8	3	15	40	16	1	1
348	2	2	1	2	2	2	1	1	1	0	2	2	1	1	9	4	14.6	25	16	1	2
349	2	2	2	3	2	2	1	2	2	0	1	1	2	1	8	4	14.4	20	12	0	1
350	2	2	2	2	3	3	2	1	1	0	3	2	2	1	4	4	12.8	20	14	1	1
351	1	2	2	2	2	2	3	1	2	0	1	1	2	1	5	3	14.7	10	14	1	1
352	1	1	2	1	2	2	1	2	2	0	1	1	1	1	9	3	14	21	14	0	2
353	2	2	2	2	2	2	1	1	2	0	2	2	2	1	5	3	17	15	16	0	2
354	2	2	2	2	1	1	1	2	1	0	2	1	2	1	7	3	15.8	8	16	0	1
355	2	2	2	2	2	2	1	1	2	0	2	2	2	1	5	4	14	20	16	0	2
356	2	4	2	2	2	3	1	2	2	0	1	2	1	1	8	3	14.8	50	12	0	1
357	3	2	2	3	3	3	2	1	2	0	3	2	2	1	7	4	14.8	25	15	1	1
358	2	4	1	2	2	3	2	1	2	0	3	2	2	1	9	2	14.1	40	14	0	2
359	2	4	2	2	2	3	1	1	2	0	3	3	1	1	7	4	11.5	45	14	1	1
360	1	1	2	2	2	3	2	1	1	0	2	3	1	1	5	3	17.2	45	13	1	1
361	1	1	2	3	3	3	2	1	1	0	3	2	1	1	7	4	12.8	55	15	1	1
362	3	1	2	2	2	3	1	2	1	0	2	2	2	1	8	3	18.9	15	16	0	2
363	2	1	2	3	2	3	2	1	2	0	3	2	2	1	9	3	14	50	17	0	1
364	1	2	2	2	2	3	2	1	2	0	2	2	1	1	5	4	12.6	25	14	1	1
365	2	2	1	3	2	3	2	1	1	0	3	2	1	1	5	4	12.6	40	14	1	2
366	1	2	2	3	2	3	2	1	2	0	3	2	2	1	5	3	12.9	25	13	1	1
367	1	2	2	3	2	3	2	1	2	0	3	1	1	1	7	3	13.5	40	14	0	1
368	1	1	2	3	2	3	2	1	1	0	3	2	2	1	9	2	12.5	30	15	0	2
369	2	1	2	3	2	3	1	2	2	0	2	3	1	1	7	3	15.5	35	16	0	1
370	2	4	2	2	2	2	1	2	2	0	1	2	2	1	8	3	13.4	40	15	0	2
371	2	2	1	2	1	1	1	2	2	0	1	1	2	1	5	3	17.7	10	13	0	1
372	2	3	2	2	1	2	1	2	2	0	1	2	2	1	8	3	13.2	20	15	0	1
373	3	3	1	3	3	2	1	2	2	0	1	2	2	1	5	3	12.3	20	14	0	1
374	2	3	2	2	2	2	1	1	2	0	1	1	1	1	8	2	12.1	20	15	0	2
375	2	3	2	1	1	1	1	2	2	0	1	2	1	1	7	3	14.3	10	15	0	2
376	2	3	1	2	2	3	1	1	2	0	3	2	2	1	3	1	17.3	20	13	0	1
377	2	3	1	2	2	2	1	2	2	0	1	2	1	1	7	3	15.6	15	15	0	1
378	2	3	2	2	2	3	1	1	2	0	2	3	1	1	5	3	14.3	30	13	1	1
379	2	3	2	2	2	2	1	2	2	0	1	2	2	1	8	3	16.8	10	14	0	1
380	2	3	2	2	1	2	1	2	2	0	1	1	1	1	9	3	16.1	25	13	1	2
381	2	3	2	1	1	2	1	2	2	0	1	3	1	1	9	2	14.5	25	14	0	1
382	2	3	2	2	2	2	1	1	2	0	2	2	1	1	9	3	18.4	28	15	0	2
383	2	3	2	3	3	3	2	1	2	0	3	2	1	1	5	3	13.6	45	13	0	1
384	2	3	1	2	1	1	2	1	2	0	3	1	2	1	5	1	20	25	10	0	1
385	2	4	1	2	2	3	1	1	2	0	2	2	2	1	5	1	20.6	26	13	0	1
386	2	4	1	2	2	2	1	2	2	0	1	2	2	1	5	3	15.4	23	16	0	1
387	2	4	2	2	2	3	1	2	2	0	1	2	1	1	6	3	14.9	27	16	0	1
388	2	4	2	1	2	1	3	1	2	0	1	3	1	2	5	3	13.7	5	17	0	1
389	2	4	2	3	2	1	1	2	2	0	1	2	1	2	8	3	15	10	16	0	2
390	2	4	1	2	2	3	1	2	2	0	1	3	1	2	7	2	18.3	30	14	0	2
391	2	4	2	2	2	2	1	1	2	0	1	2	2	2	8	2	13.2	35	13	0	1
392	2	4	2	3	2	3	1	1	2	0	2	2	2	2	6	3	12.8	25	16	0	1
393	1	4	2	1	2	2	1	2	2	0	1	1	2	2	5	4	15.3	15	14	1	1
394	3	4	1	2	2	1	4	1	2	0	1	2	2	1	4	4	14.9	20	16	0	2
395	1	4	1	3	2	3	1	2	2	0	1	2	2	1	8	4	12.8	25	15	1	1
396	1	4	2	2	2	2	1	1	2	0	1	3	1	2	9	3	16.2	20	15	1	2
397	2	4	2	2	2	2	1	2	2	0	1	2	2	2	3	3	12.6	20	15	0	1
398	3	4	1	2	2	2	1	2	2	0	2	2	1	2	3	3	16.2	20	13	1	1
399	2	4	1	2	2	2	1	1	1	0	2	3	1	1	9	3	13.9	25	14	0	2
400	2	4	2	3	3	3	2	1	1	0	3	2	1	1	6	4	13.1	30	14	1	2
401	1	4	1	3	2	2	1	2	2	0	1	2	1	1	4	3	14.3	20	16	0	1
402	1	4	2	2	2	2	1	2	2	0	1	3	1	1	8	3	15.8	20	14	0	1
403	2	1	1	2	2	3	2	1	1	0	3	3	1	1	5	2	14.5	25	11	1	1
404	3	1	1	2	2	1	1	1	2	0	1	1	1	1	6	2	15.8	15	14	1	1
405	2	1	1	2	2	2	1	2	2	0	1	1	1	1	8	3	12.8	20	15	1	1
406	2	2	2	2	2	1	1	2	2	0	1	1	2	1	6	3	9.9	10	15	0	1
407	2	1	1	2	2	3	1	1	2	0	1	2	1	1	3	4	12.1	20	13	1	1
408	3	2	1	2	2	3	1	1	1	0	2	3	2	1	8	3	12	15	16	0	2
409	2	2	2	2	1	3	1	1	1	0	3	2	1	1	8	2	15.2	20	15	1	1
410	1	1	2	2	2	3	1	1	1	0	2	1	1	1	7	3	15.5	20	15	0	1
411	2	2	1	3	1	2	2	2	2	0	3	2	2	1	5	2	14.4	20	14	0	1
412	1	1	1	2	2	1	1	2	2	0	1	1	1	1	7	3	14.8	10	15	0	1
413	2	1	2	3	2	3	1	1	2	0	1	2	2	1	5	2	32.6	20	14	0	2
414	1	1	1	2	2	2	1	2	1	2	3	2	2	1	8	2	20	20	13	0	1
415	2	2	1	3	3	2	2	1	1	0	3	1	1	1	4	2	14.1	20	11	0	1
416	2	2	1	2	2	2	1	2	2	0	1	2	2	1	6	3	15.5	20	15	0	1
417	2	2	3	2	2	1	1	1	2	0	1	2	1	1	8	4	24.6	10	16	0	2
418	1	2	3	2	2	2	1	2	2	0	1	1	1	1	4	4	19	20	13	1	1
419	2	2	2	2	2	2	1	1	1	0	2	3	1	1	8	2	17.5	22	12	0	1
420	2	3	2	1	2	3	2	1	2	0	3	3	1	1	9	3	14.3	35	14	1	1
421	2	2	1	2	2	3	1	1	2	0	1	3	2	1	3	4	19.4	20	14	0	2
422	2	4	2	2	2	2	2	1	2	0	3	3	1	1	9	3	14.3	30	15	0	1
423	2	4	2	2	2	2	2	1	2	0	3	1	2	1	5	2	12	30	14	0	1
424	2	4	1	2	1	3	4	1	2	0	1	2	2	1	5	4	11.4	40	16	0	1
425	2	4	1	3	2	3	1	1	2	0	1	2	2	1	8	4	12.8	35	14	1	1
426	2	1	1	2	2	3	1	2	1	0	2	2	2	2	3	2	13	20	12	1	1
427	1	4	2	1	2	1	1	2	2	0	1	2	2	2	7	4	13.8	6	16	0	1
428	2	4	1	2	2	1	1	1	2	0	1	1	2	1	6	2	16.8	8	15	0	1
429	2	2	1	2	2	1	1	2	2	0	1	1	1	2	6	4	13.9	23	16	1	1
430	2	2	1	2	2	3	1	1	2	0	1	2	2	1	3	3	16.4	20	16	1	1
431	2	4	2	2	2	2	2	2	2	0	3	1	2	2	4	3	16.8	30	14	0	2
432	2	2	1	2	2	1	1	1	2	0	1	1	2	1	6	3	13.4	15	19	0	1
433	1	4	1	1	1	1	1	2	2	0	1	1	2	2	7	4	13.5	10	17	0	1
434	2	2	1	2	2	1	1	1	2	0	3	1	1	1	6	3	18.2	15	16	0	1
435	1	1	1	2	2	1	1	1	2	0	1	1	2	1	6	3	16.4	15	15	0	2
436	1	4	2	3	2	3	2	1	2	0	3	2	1	2	5	4	10.8	45	11	1	2
437	2	4	1	2	2	2	1	2	2	0	2	2	2	1	4	4	17.9	20	17	0	2
438	2	1	1	2	2	3	1	1	2	0	1	2	2	2	4	1	14.4	20	11	0	1
439	1	4	2	2	2	1	1	2	2	0	1	2	1	2	8	4	15.7	40	15	0	2
440	2	4	1	2	2	2	1	2	2	0	1	3	1	2	7	4	12.6	15	13	1	1
441	2	4	2	2	2	2	1	1	2	0	1	1	2	1	9	4	16.4	10	16	0	1
442	1	4	1	3	2	2	1	2	2	0	2	1	1	1	9	4	26.6	12	16	0	1
443	2	4	1	2	2	2	1	2	1	0	2	2	2	1	4	2	14.2	15	16	0	2
444	2	4	1	2	2	2	1	1	1	0	2	2	2	1	8	2	15.2	15	15	0	2
445	1	1	2	2	2	2	1	2	2	0	1	1	2	1	8	2	16	25	14	0	2
446	2	2	1	2	1	2	1	2	2	0	1	2	2	1	4	1	18.6	18	13	0	2
447	2	2	1	2	2	2	1	1	2	0	1	1	2	1	6	3	11.7	20	15	0	1
448	2	2	3	2	2	2	1	1	1	0	2	1	1	1	10	4	13.4	30	14	1	1
449	2	2	2	2	2	3	1	2	2	0	1	1	1	1	8	4	19.6	25	16	1	2
450	2	4	2	2	1	2	1	2	2	0	1	2	1	1	6	4	18.1	20	15	0	1
451	2	3	1	2	2	2	1	2	2	0	1	2	1	1	4	2	14.5	20	17	0	1
452	2	2	2	2	2	2	1	1	2	0	1	1	2	1	8	3	14	20	14	0	1
453	2	1	2	2	2	1	1	2	2	0	1	1	1	1	8	3	16.8	45	12	1	1
454	2	4	2	2	2	3	1	1	1	0	3	2	1	1	9	3	16.7	35	15	0	2
455	1	1	2	3	2	3	2	1	1	0	3	2	1	1	5	3	14.6	35	16	1	1
456	1	2	2	2	2	1	1	2	2	0	1	2	1	1	5	4	14	20	14	1	1
457	3	2	2	4	3	3	2	1	2	0	3	1	1	2	8	3	17.9	40	16	1	1
458	2	3	2	3	2	3	2	1	1	0	3	1	1	2	7	4	15.5	40	17	0	1
459	3	1	2	2	2	1	3	1	2	0	1	1	1	2	5	4	12.3	10	16	0	1
460	2	4	1	2	2	2	2	1	2	0	3	1	1	2	6	3	15.4	30	13	0	1
461	2	1	1	2	2	1	3	2	2	0	1	3	2	2	6	2	20.3	8	14	0	1
462	2	4	1	2	1	1	1	1	2	0	1	2	2	1	4	4	12.1	15	16	0	2
463	2	4	2	2	2	1	2	1	2	0	3	1	2	1	10	2	19.9	30	15	0	1
464	2	4	2	2	2	2	1	1	2	0	2	2	2	1	5	2	16.9	25	16	0	2
465	2	4	1	2	2	2	1	2	2	0	1	2	2	1	8	4	14.6	20	17	0	1
466	3	4	2	4	3	3	2	1	0	0	3	3	1	1	8	4	20.4	30	18	0	2
467	2	4	2	2	2	2	1	1	2	0	1	2	2	1	8	4	15.7	30	16	0	1
468	3	4	2	2	2	2	1	1	2	0	2	1	1	2	5	2	11.9	16	14	1	2
469	2	1	2	1	2	1	3	2	2	0	1	3	2	1	7	2	11.8	10	16	0	1
470	3	4	2	2	2	3	1	1	1	0	2	1	2	2	8	3	15	30	15	1	1
471	2	1	2	1	1	2	1	2	2	0	1	1	1	2	8	2	11.3	10	13	1	1
472	2	2	2	1	1	2	1	2	2	0	1	3	2	1	9	2	16	15	14	0	1
473	2	2	1	3	2	2	1	1	1	2	2	1	2	1	6	3	10.4	25	15	0	2
474	1	2	2	3	2	2	1	1	2	0	1	1	1	1	5	4	24.4	25	16	1	2
475	2	2	1	3	2	2	1	2	2	0	1	1	2	1	6	2	13.5	25	16	0	1
476	2	2	2	3	2	2	1	1	2	0	2	1	1	2	5	4	12	20	12	1	1
477	2	2	2	2	2	2	1	2	2	0	1	1	1	2	5	4	12.1	25	16	0	2
478	1	2	1	3	1	3	2	1	1	0	2	1	1	2	5	4	13.1	50	16	1	1
479	3	1	2	3	2	3	2	1	2	0	1	1	2	1	8	2	11.9	40	11	1	1
480	2	2	2	2	1	1	3	1	2	0	1	1	1	1	8	4	20.8	10	17	0	1
481	2	4	1	3	2	1	3	2	2	0	1	1	2	1	8	2	15.6	10	14	0	1
482	2	4	2	2	2	1	1	2	2	0	1	2	2	2	7	4	15.3	20	17	0	2
483	2	2	1	2	1	1	1	1	2	0	1	1	1	2	7	4	17.8	15	16	0	2
484	1	2	2	1	1	1	1	2	2	0	1	1	2	2	6	4	11.7	10	16	0	1
485	2	2	2	2	2	1	4	1	2	0	1	1	1	1	8	4	13.4	15	18	0	2
486	3	2	2	2	2	1	3	2	2	0	1	1	1	1	7	3	13	10	14	0	2
487	2	3	1	3	2	3	2	1	1	0	3	2	1	1	8	3	11.4	50	16	0	1
488	3	1	2	4	2	1	2	1	2	0	3	1	2	1	7	3	17.2	40	18	0	1
489	2	1	2	3	2	3	4	1	2	0	2	1	1	1	8	2	16	30	12	0	1
490	1	2	1	3	2	2	1	1	2	0	1	1	1	1	9	2	13	30	12	0	1
491	2	4	2	3	2	3	3	1	2	0	3	2	1	1	5	4	15	45	15	0	2
492	2	4	2	2	2	2	1	1	2	0	2	2	2	1	8	3	14.5	20	16	0	1
493	1	4	2	2	2	2	1	2	2	0	1	1	2	2	8	3	13.4	20	15	1	1
494	3	2	2	3	2	3	1	1	2	0	1	1	1	2	5	4	12.4	25	17	1	1
495	2	2	3	3	2	2	4	1	1	0	3	1	1	2	10	4	13.2	20	16	0	1
496	1	4	1	3	2	1	1	2	2	0	1	1	1	1	8	2	14.6	22	11	0	1
497	2	4	2	2	1	2	2	1	2	0	3	3	1	1	4	2	15.4	30	13	0	1
498	2	4	1	2	1	2	1	1	2	0	1	2	2	1	7	3	12.7	15	13	0	1
499	3	2	1	2	2	2	1	2	2	0	1	1	1	2	6	3	14.6	20	14	0	1
500	2	3	1	3	2	3	4	1	1	0	3	1	2	2	8	2	18.3	25	13	0	1
501	3	3	2	2	2	3	2	1	1	0	3	1	2	1	8	4	12.1	35	18	0	1
502	2	2	1	3	2	2	1	1	2	2	1	2	1	1	6	3	11.6	25	15	0	2
503	2	3	1	2	2	2	4	1	2	0	2	1	2	1	8	2	11.8	20	15	0	2
504	3	2	2	3	2	2	1	2	2	0	1	1	1	1	5	3	16.5	25	14	0	1
505	2	3	2	2	2	2	3	2	2	0	2	1	2	1	8	2	17.7	47	14	1	1
506	2	4	3	2	2	1	1	2	2	0	1	2	2	2	8	4	22.1	13	16	0	2
507	2	2	1	2	2	1	1	1	2	0	1	1	1	2	6	4	10	15	13	0	1
508	2	4	1	2	1	3	1	1	2	0	2	2	2	2	4	2	12.5	20	13	1	2
509	2	2	2	4	3	2	1	2	2	0	1	1	1	2	5	4	23.3	25	16	1	1
510	2	2	3	3	2	2	1	2	2	0	2	3	2	1	8	4	21.2	25	17	0	1
511	1	4	2	2	2	2	1	2	2	0	1	2	2	1	6	4	14.5	30	15	0	2
512	2	4	2	2	2	2	2	2	2	0	3	1	2	1	7	3	12.9	30	14	0	1
513	1	4	2	2	2	2	4	2	2	0	2	1	2	1	6	3	13.4	20	15	0	2
514	1	1	2	3	2	2	1	2	2	2	1	1	2	2	8	2	15.8	30	16	1	1
515	2	2	1	2	2	2	1	1	2	0	1	1	2	2	5	4	23.8	20	18	0	1
516	3	2	2	3	2	2	1	1	2	0	2	1	2	2	8	3	14.4	20	14	0	2
517	3	3	2	2	2	2	1	2	2	2	2	1	2	1	5	3	13.9	25	16	0	1
518	3	2	2	3	2	2	1	1	1	0	2	1	2	2	6	4	12.9	27	17	1	2
519	3	2	2	2	2	3	1	1	2	0	1	1	2	2	5	4	12.7	15	16	1	1
520	2	4	2	2	2	3	1	2	2	0	1	1	2	2	6	2	17	30	17	0	1
521	2	4	2	3	2	3	1	1	2	0	2	2	2	2	5	3	17	30	16	0	2
522	2	4	2	4	2	3	2	1	1	0	3	1	2	1	4	2	15.8	35	11	1	1
523	2	4	2	2	2	3	1	1	1	0	3	3	1	1	7	3	13.4	30	17	0	2
524	2	1	2	3	2	3	2	1	2	0	3	3	2	1	5	1	19.1	45	13	0	2
525	2	1	2	2	2	3	2	1	2	0	3	3	1	1	5	2	12.5	30	13	1	1
526	3	1	2	1	3	3	2	1	2	0	3	1	2	1	5	3	15.8	40	15	1	1
527	2	1	1	1	1	3	1	1	2	1	1	3	2	1	8	2	16.4	30	14	0	1
528	2	1	2	3	2	3	1	1	1	0	2	1	2	1	8	2	19.8	30	15	0	2
529	1	1	2	2	2	1	3	2	2	0	1	2	2	2	7	3	11.8	10	16	0	1
530	2	2	2	3	2	3	1	1	2	0	1	1	2	2	8	3	15.2	30	15	0	1
531	1	2	2	2	2	2	1	2	2	0	1	1	2	2	6	3	14.7	15	16	1	1
532	2	2	2	3	2	2	1	1	2	0	1	1	2	2	6	2	13.5	20	15	0	2
533	2	2	2	2	2	3	2	1	2	0	3	3	2	2	9	4	13.8	40	18	1	1
534	2	2	1	2	2	1	4	1	2	0	1	1	2	2	6	2	11.2	15	13	0	1
535	3	4	2	1	1	2	1	2	2	0	1	3	1	1	8	2	16	10	15	0	1
536	2	4	2	2	2	2	1	2	2	0	1	1	2	1	7	3	15.3	12	13	0	1
537	2	4	2	2	1	1	1	2	2	0	1	1	2	1	8	3	13.6	10	16	0	1
538	2	4	2	2	1	1	3	2	2	0	1	1	1	1	8	4	22.9	46	13	1	1
539	2	4	2	2	2	2	3	1	2	0	1	1	2	1	8	4	14.8	39	12	1	1
540	3	4	1	2	2	2	3	2	1	0	2	1	1	1	8	3	13.7	16	11	1	1
541	1	4	3	2	2	3	3	1	1	0	3	1	1	2	6	4	12.1	28	18	1	2
542	2	4	1	3	2	3	2	1	2	2	3	2	2	2	8	4	10.6	45	17	0	1
543	2	4	1	3	2	3	2	1	2	2	2	1	1	2	5	3	13.2	30	12	1	1
544	2	4	1	2	2	1	3	1	2	0	1	1	2	2	8	4	16.3	10	17	0	2
545	2	4	1	3	2	3	4	1	1	0	2	1	2	2	6	4	16.6	30	16	0	1
546	2	1	1	3	2	3	4	1	1	0	2	1	2	1	6	2	14.2	35	16	0	1
547	2	1	1	2	2	2	4	2	1	0	2	1	2	1	5	2	19.6	20	13	0	1
548	2	1	1	2	1	2	1	1	2	0	1	1	2	2	10	2	16	10	15	0	1
549	2	1	1	3	2	3	2	1	2	0	3	1	2	2	4	2	14.4	30	13	1	1
550	2	1	1	3	2	2	4	2	1	0	2	2	2	2	8	3	16.8	25	16	0	1
551	2	1	1	2	2	2	1	2	2	0	1	1	2	2	10	3	14.3	30	15	0	1
552	1	2	1	2	2	2	1	1	2	0	1	1	2	2	5	4	12.5	30	17	1	2
553	2	2	1	2	2	2	4	1	1	0	2	1	2	2	8	2	16.3	20	17	0	1
